# Supplementary material for: Exploring the Effects and Mechanisms of Valerian Volatile Oil in Treating Insomnia Using Network Pharmacology, Molecular Docking, and Molecular Dynamics Simulation-Based Approaches
Source: Int J Mol Sci. 2025 Feb 18;26(4):1726. doi: 10.3390/ijms26041726 (PMC11855732; doi:10.3390/ijms26041726)
Supplement: Supplementary file 1 [file ijms-26-01726-s001.zip]

Archive with 1 entries (1 files):
- ijms-3430774-supplementary.pdf
